# Supplementary material for: Tomosyn affects dense core vesicle composition but not exocytosis in mammalian neurons
Source: eLife. 2023 Sep 11;12:e85561. doi: 10.7554/eLife.85561 (PMC10495110; doi:10.7554/eLife.85561)
Supplement: Figure 1—source data 1. [file elife-85561-fig1-data1.zip]

Archive with 21 entries (20 files):
- Figure 1_source files/
- Figure 1_source files/Syntaxin_replicates3-4.tif
- __MACOSX/Figure 1_source files/._Syntaxin_replicates3-4.tif
- Figure 1_source files/.DS_Store
- __MACOSX/Figure 1_source files/._.DS_Store
- Figure 1_source files/Figure 1_uncropped blots.pdf
- __MACOSX/Figure 1_source files/._Figure 1_uncropped blots.pdf
- Figure 1_source files/Syntaxin_replicate1_ladder.tif
- __MACOSX/Figure 1_source files/._Syntaxin_replicate1_ladder.tif
- Figure 1_source files/tomosyn_replicate2_ladder.tif
- __MACOSX/Figure 1_source files/._tomosyn_replicate2_ladder.tif
- Figure 1_source files/Syntaxin_replicate2.tif
- __MACOSX/Figure 1_source files/._Syntaxin_replicate2.tif
- Figure 1_source files/Syntaxin_replicates3-4_ladder.tif
- __MACOSX/Figure 1_source files/._Syntaxin_replicates3-4_ladder.tif
- Figure 1_source files/Syntaxin_replicate1.tif
- __MACOSX/Figure 1_source files/._Syntaxin_replicate1.tif
- Figure 1_source files/Syntaxin_replicate2_ladder.tif
- __MACOSX/Figure 1_source files/._Syntaxin_replicate2_ladder.tif
- Figure 1_source files/tomosyn_replicate2.tif
- __MACOSX/Figure 1_source files/._tomosyn_replicate2.tif
