# Supplementary material for: Tomosyn affects dense core vesicle composition but not exocytosis in mammalian neurons
Source: eLife. 2023 Sep 11;12:e85561. doi: 10.7554/eLife.85561 (PMC10495110; doi:10.7554/eLife.85561)
Supplement: Figure 1—figure supplement 1—source data 1. [file elife-85561-fig1-figsupp1-data1.zip]

Archive with 17 entries (16 files):
- Figure 1 - figure supplement 1_source files/
- Figure 1 - figure supplement 1_source files/tubulin.tif
- __MACOSX/Figure 1 - figure supplement 1_source files/._tubulin.tif
- Figure 1 - figure supplement 1_source files/.DS_Store
- __MACOSX/Figure 1 - figure supplement 1_source files/._.DS_Store
- Figure 1 - figure supplement 1_source files/tomosyn-2.tif
- __MACOSX/Figure 1 - figure supplement 1_source files/._tomosyn-2.tif
- Figure 1 - figure supplement 1_source files/tubulin_ladder.tif
- __MACOSX/Figure 1 - figure supplement 1_source files/._tubulin_ladder.tif
- Figure 1 - figure supplement 1_source files/tomosyn_ladder.tif
- __MACOSX/Figure 1 - figure supplement 1_source files/._tomosyn_ladder.tif
- Figure 1 - figure supplement 1_source files/tomosyn-2_ladder.tif
- __MACOSX/Figure 1 - figure supplement 1_source files/._tomosyn-2_ladder.tif
- Figure 1 - figure supplement 1_source files/tomosyn.tif
- __MACOSX/Figure 1 - figure supplement 1_source files/._tomosyn.tif
- Figure 1 - figure supplement 1_source files/Figure 1_supplement 1_uncropped blots.pdf
- __MACOSX/Figure 1 - figure supplement 1_source files/._Figure 1_supplement 1_uncropped blots.pdf
