# Supplementary material for: Tomosyn affects dense core vesicle composition but not exocytosis in mammalian neurons
Source: eLife. 2023 Sep 11;12:e85561. doi: 10.7554/eLife.85561 (PMC10495110; doi:10.7554/eLife.85561)
Supplement: Figure 1—figure supplement 3—source data 1. [file elife-85561-fig1-figsupp3-data1.zip]

Archive with 26 entries (25 files):
- Figure 1 - figure supplement 3_source data/
- Figure 1 - figure supplement 3_source data/VAMP2_replicates2-3.tif
- __MACOSX/Figure 1 - figure supplement 3_source data/._VAMP2_replicates2-3.tif
- Figure 1 - figure supplement 3_source data/Syntaxin-1.tif
- __MACOSX/Figure 1 - figure supplement 3_source data/._Syntaxin-1.tif
- Figure 1 - figure supplement 3_source data/VAMP2_replicates2-3_low exposure.tif
- __MACOSX/Figure 1 - figure supplement 3_source data/._VAMP2_replicates2-3_low exposure.tif
- Figure 1 - figure supplement 3_source data/SNAP25_replicates2-3.tif
- __MACOSX/Figure 1 - figure supplement 3_source data/._SNAP25_replicates2-3.tif
- Figure 1 - figure supplement 3_source data/SNAP25_replacate1_ladder.tif
- __MACOSX/Figure 1 - figure supplement 3_source data/._SNAP25_replacate1_ladder.tif
- Figure 1 - figure supplement 3_source data/Syntaxin-1_ladder.tif
- __MACOSX/Figure 1 - figure supplement 3_source data/._Syntaxin-1_ladder.tif
- Figure 1 - figure supplement 3_source data/SNAP25_replicates2-3_ladder.tif
- __MACOSX/Figure 1 - figure supplement 3_source data/._SNAP25_replicates2-3_ladder.tif
- Figure 1 - figure supplement 3_source data/VAMP2_replicate1_ladder.tif
- __MACOSX/Figure 1 - figure supplement 3_source data/._VAMP2_replicate1_ladder.tif
- Figure 1 - figure supplement 3_source data/VAMP2_replicate1.tif
- __MACOSX/Figure 1 - figure supplement 3_source data/._VAMP2_replicate1.tif
- Figure 1 - figure supplement 3_source data/VAMP2_replicates2-3_ladder.tif
- Figure 1 - figure supplement 3_source data/SNAP25_replicate1.tif
- __MACOSX/Figure 1 - figure supplement 3_source data/._SNAP25_replicate1.tif
- Figure 1 - figure supplement 3_source data/Figure 1_figure supplement 3_uncropped blots.ai
- __MACOSX/Figure 1 - figure supplement 3_source data/._Figure 1_figure supplement 3_uncropped blots.ai
- Figure 1 - figure supplement 3_source data/VAMP2_replicates2-3_low exposure_ladder.tif
- __MACOSX/Figure 1 - figure supplement 3_source data/._VAMP2_replicates2-3_low exposure_ladder.tif
