# Supplementary material for: Tomosyn affects dense core vesicle composition but not exocytosis in mammalian neurons
Source: eLife. 2023 Sep 11;12:e85561. doi: 10.7554/eLife.85561 (PMC10495110; doi:10.7554/eLife.85561)
Supplement: Figure 2—source data 1. [file elife-85561-fig2-data1.zip]

Archive with 39 entries (36 files):
- Figure 2_source files/
- Figure 2_source files/.DS_Store
- __MACOSX/Figure 2_source files/._.DS_Store
- Figure 2_source files/Figure 2G_source files/
- Figure 2_source files/Figure 2E_source files/
- Figure 2_source files/Figure 2G_source files/.DS_Store
- __MACOSX/Figure 2_source files/Figure 2G_source files/._.DS_Store
- Figure 2_source files/Figure 2G_source files/BDNF_memb1.tif
- __MACOSX/Figure 2_source files/Figure 2G_source files/._BDNF_memb1.tif
- Figure 2_source files/Figure 2G_source files/Gapdh_memb1_ladder.tif
- Figure 2_source files/Figure 2G_source files/Gapdh_memb2.tif
- Figure 2_source files/Figure 2G_source files/BDNF_memb2.tif
- __MACOSX/Figure 2_source files/Figure 2G_source files/._BDNF_memb2.tif
- Figure 2_source files/Figure 2G_source files/BDNF_memb1_ladder.tif
- Figure 2_source files/Figure 2G_source files/Gapdh_memb1.tif
- Figure 2_source files/Figure 2G_source files/Gapdh_memb2_ladder.tif
- Figure 2_source files/Figure 2G_source files/BDNF_memb2_ladder.tif
- Figure 2_source files/Figure 2G_source files/tomosyn_ladder.tif
- Figure 2_source files/Figure 2G_source files/Figure 2G_uncropped blots.pdf
- __MACOSX/Figure 2_source files/Figure 2G_source files/._Figure 2G_uncropped blots.pdf
- Figure 2_source files/Figure 2G_source files/tomosyn.tif
- __MACOSX/Figure 2_source files/Figure 2G_source files/._tomosyn.tif
- Figure 2_source files/Figure 2E_source files/BDNF_replicates3-4.tif
- __MACOSX/Figure 2_source files/Figure 2E_source files/._BDNF_replicates3-4.tif
- Figure 2_source files/Figure 2E_source files/GAPDH_replicates3-4_ladder.tif
- __MACOSX/Figure 2_source files/Figure 2E_source files/._GAPDH_replicates3-4_ladder.tif
- Figure 2_source files/Figure 2E_source files/GAPDH_replicates1-2_ladder.tif
- __MACOSX/Figure 2_source files/Figure 2E_source files/._GAPDH_replicates1-2_ladder.tif
- Figure 2_source files/Figure 2E_source files/BDNF_replicates1-2.tif
- __MACOSX/Figure 2_source files/Figure 2E_source files/._BDNF_replicates1-2.tif
- Figure 2_source files/Figure 2E_source files/GAPDH_replicates3-4.tif
- Figure 2_source files/Figure 2E_source files/GAPDH_replicates1-2.tif
- __MACOSX/Figure 2_source files/Figure 2E_source files/._GAPDH_replicates1-2.tif
- Figure 2_source files/Figure 2E_source files/BDNF_replicates3-4_ladder.tif
- __MACOSX/Figure 2_source files/Figure 2E_source files/._BDNF_replicates3-4_ladder.tif
- Figure 2_source files/Figure 2E_source files/BDNF_replicates1-2_ladder.tif
- __MACOSX/Figure 2_source files/Figure 2E_source files/._BDNF_replicates1-2_ladder.tif
- Figure 2_source files/Figure 2E_source files/Figure 2E_uncropped blots.pdf
- __MACOSX/Figure 2_source files/Figure 2E_source files/._Figure 2E_uncropped blots.pdf
