# Supplementary material for: Tomosyn affects dense core vesicle composition but not exocytosis in mammalian neurons
Source: eLife. 2023 Sep 11;12:e85561. doi: 10.7554/eLife.85561 (PMC10495110; doi:10.7554/eLife.85561)
Supplement: Figure 2—figure supplement 3—source data 1. [file elife-85561-fig2-figsupp3-data1.zip]

Archive with 26 entries (25 files):
- Figure 2 - figure supplement 3_source files/
- Figure 2 - figure supplement 3_source files/Figure 2 - figure supplement 3_uncropped blots.pdf
- __MACOSX/Figure 2 - figure supplement 3_source files/._Figure 2 - figure supplement 3_uncropped blots.pdf
- Figure 2 - figure supplement 3_source files/actin_replicate3.tif
- Figure 2 - figure supplement 3_source files/.DS_Store
- __MACOSX/Figure 2 - figure supplement 3_source files/._.DS_Store
- Figure 2 - figure supplement 3_source files/Limp2_replicate3_ladder.tif
- __MACOSX/Figure 2 - figure supplement 3_source files/._Limp2_replicate3_ladder.tif
- Figure 2 - figure supplement 3_source files/Limp2_replicates1-2_ladder.tif
- __MACOSX/Figure 2 - figure supplement 3_source files/._Limp2_replicates1-2_ladder.tif
- Figure 2 - figure supplement 3_source files/Limp2_replicates1-2.tif
- __MACOSX/Figure 2 - figure supplement 3_source files/._Limp2_replicates1-2.tif
- Figure 2 - figure supplement 3_source files/Lamp1_replicates1-2_ladder.tif
- __MACOSX/Figure 2 - figure supplement 3_source files/._Lamp1_replicates1-2_ladder.tif
- Figure 2 - figure supplement 3_source files/Limp2_replicate3.tif
- __MACOSX/Figure 2 - figure supplement 3_source files/._Limp2_replicate3.tif
- Figure 2 - figure supplement 3_source files/Lamp1_replicate1-2.tif
- __MACOSX/Figure 2 - figure supplement 3_source files/._Lamp1_replicate1-2.tif
- Figure 2 - figure supplement 3_source files/Lamp1_replicate3_ladder.tif
- Figure 2 - figure supplement 3_source files/actin_replicates1-2_ladder.tif
- __MACOSX/Figure 2 - figure supplement 3_source files/._actin_replicates1-2_ladder.tif
- Figure 2 - figure supplement 3_source files/actin_replicate3_ladder.tif
- Figure 2 - figure supplement 3_source files/Lamp1_replicate3.tif
- __MACOSX/Figure 2 - figure supplement 3_source files/._Lamp1_replicate3.tif
- Figure 2 - figure supplement 3_source files/actin_replicates1-2.tif
- __MACOSX/Figure 2 - figure supplement 3_source files/._actin_replicates1-2.tif
