# Supplementary material for: Tomosyn affects dense core vesicle composition but not exocytosis in mammalian neurons
Source: eLife. 2023 Sep 11;12:e85561. doi: 10.7554/eLife.85561 (PMC10495110; doi:10.7554/eLife.85561)
Supplement: Figure 3—source data 1. [file elife-85561-fig3-data1.zip]

Archive with 3 entries (2 files):
- Figure 3_source files/
- Figure 3_source files/Figure 3_proteomics dataset.xlsx
- __MACOSX/Figure 3_source files/._Figure 3_proteomics dataset.xlsx
