# Supplementary material for: Tomosyn affects dense core vesicle composition but not exocytosis in mammalian neurons
Source: eLife. 2023 Sep 11;12:e85561. doi: 10.7554/eLife.85561 (PMC10495110; doi:10.7554/eLife.85561)
Supplement: Figure 6—source data 1. [file elife-85561-fig6-data1.zip]

Archive with 15 entries (14 files):
- Figure 6_source files/
- Figure 6_source files/.DS_Store
- __MACOSX/Figure 6_source files/._.DS_Store
- Figure 6_source files/BDNF.tif
- __MACOSX/Figure 6_source files/._BDNF.tif
- Figure 6_source files/BDNF_ladder.tif
- Figure 6_source files/actin.tif
- __MACOSX/Figure 6_source files/._actin.tif
- Figure 6_source files/Figure 6_source files.pdf
- __MACOSX/Figure 6_source files/._Figure 6_source files.pdf
- Figure 6_source files/actin_ladder.tif
- Figure 6_source files/tomosyn_ladder.tif
- __MACOSX/Figure 6_source files/._tomosyn_ladder.tif
- Figure 6_source files/tomosyn.tif
- __MACOSX/Figure 6_source files/._tomosyn.tif
